# Supplementary material for: Failure without Tears: Two-Step Attachment in a Climbing Cactus
Source: Biomimetics (Basel). 2023 May 25;8(2):220. doi: 10.3390/biomimetics8020220 (PMC10296533; doi:10.3390/biomimetics8020220)
Supplement: Supplementary file 1 [file biomimetics-08-00220-s001.zip]

Archive with 3 entries (2 files):
- biomimetics-2299429-supplementary/
- biomimetics-2299429-supplementary/Supplementary Materials Descriptions.pdf
- biomimetics-2299429-supplementary/Supplementary Video S1.MOV
